# Supplementary material for: The Modulation of Sucrose Nonfermenting 1-Related Protein Kinase 2.6 State by Persulfidation and Phosphorylation: Insights from Molecular Dynamics Simulations
Source: Int J Mol Sci. 2023 Jul 15;24(14):11512. doi: 10.3390/ijms241411512 (PMC10380758; doi:10.3390/ijms241411512)
Supplement: Supplementary file 1 [file ijms-24-11512-s001.zip]

Archive with 1 entries (1 files):
- ijms-2444735-supplementary.pdf
